# Supplementary material for: Bryophyte Species Richness on Retention Aspens Recovers in Time but Community Structure Does Not
Source: PLoS One. 2014 Apr 7;9(4):e93786. doi: 10.1371/journal.pone.0093786 (PMC3978069; doi:10.1371/journal.pone.0093786)
Supplement: File S3 — Species-specific regression coefficients. (XLSX) [file pone.0093786.s003.xlsx]

## Sheet: READ ME
The sheets "Model 1 Presence-absence" and "Model 2 Abundance" provide the posterior mean estimates of the regression coefficients of each study species to the environmental covariates.
Each row (Ambl serp to Sciu star) presents one study species.
The columns A to H include the following information:
Species is the abbreviated name of the study species.
Scientific name is the complete name and authors of the species.
Status is the IUCN classification of the species in Finland.
Intercept refers to the commonness of the species.
Diameter is the response of the species to the diameter (at breast height) of the host aspen.
Site type is the response of the species to the site type (positive values refer to conservation sites and negative values refer to retention sites).
Time since logging is the response of the species to the time since logging on retention sites.
Stand age is the response of the species to the stand age of conservation sites.
In the sheet "Model 1 Presence-absence" the columns I to K provide the following information:
Disturbance-favouring: species marked with + benefit from the logging disturbance, i.e. their response to site type is <-0.4; species marked with - had response to site type >-0.4.
Lifeboated: species marked with + benefit from lifeboating and their response to site type is between -0.4 and 0.4 and response to time since logging is <0.4; species marked with - have response to site type >0.4 and/or response to time since logging >0.4.
Re-colonising: includes species that did not benefit from lifeboating; species marked with + show potential to re-colonise as time since logging increases, i.e. their their response to time since logging is >0.4; species marked with - have response to time since logging <0.4
Old-growth-favouring: species that have response to site type >0.4 and response to time since logging <0.4

## Sheet: Model 1 Presence-absence
species	scientific name	status	intercept	diameter	site type	time since logging	stand age	disturbance-favouring	lifeboated	re-colonising	old-growth-favouring
Ambl serp	Amblystegium serpens (Hedw.) Schimp.	LC	-1.56197	0.454699	0.027281	0.18336	-0.195863	-	+
Ambl subt	Amblystegium subtile (Hedw.) Schimp.	NT	-5.28503	0.476092	0.166117	0.451503	-0.24628	-	-	+
Barb barb	Barbilophozia barbata (Schmidel ex Schreb.) Loeske	LC	-4.35667	0.279633	0.0508524	0.23732	-0.411506	-	+
Barb hatc	Barbilophozia hatcheri (A.Evans) Loeske	LC	-4.71397	0.201427	0.205824	0.174711	-0.191821	-	+
Blep tric	Blepharostoma trichophyllum (L.) Dumort.	LC	-4.4984	0.136446	0.602395	0.31146	0.704427	-	-	-	+
Braa velu	Brachytheciastrum velutinum (Hedw.) Ignatov & Huttunen	LC	-0.944862	0.46472	0.843088	0.114253	0.0894979	-	-	-	+
Brau eryt	Brachythecium erythrorrhizon Schimp.	LC	-2.53129	0.418435	0.19696	0.381453	-0.164973	-	+
Brau sale	Brachythecium salebrosum (Hoffm. ex F.Weber & D.Mohr) Schimp.	LC	0.872929	0.466151	-0.0684895	0.132254	-0.187753	-	+
Bryu mora	Bryum moravicum Podp.	LC	-2.83094	0.393103	-0.298008	0.194982	-0.363598	-	+
Call cusp	Calliergonella cuspidata (Hedw.) Loeske	LC	-5.82814	0.31682	0.299507	0.279801	-0.224244	-	+
Caly inte	Calypogeia integristipula Steph.	LC	-5.73815	0.130487	0.0863686	0.229765	-0.0104241	-	+
Camp chrys	Campyliadelphus chrysophyllus (Brid.) R.S.Chopra	LC	-5.95442	0.435206	0.334438	0.282392	-0.0951428	-	+
Camp somm	Campylophyllum sommerfeltii (Myrin) Hedenäs	LC	-1.25684	0.341522	0.140127	0.335517	-0.368619	-	+
Cera purp	Ceratodon purpureus (Hedw.) Brid.	LC	-4.16308	0.408078	-0.323297	0.0559085	-0.409683	-	+
Clim dend	Climacium dendroides (Hedw.) F.Weber & D.Mohr	LC	-4.37298	0.649598	-0.0882696	0.350848	-0.388983	-	+
Dicr fusc	Dicranum fuscescens Sm.	LC	-3.60348	0.406626	0.650111	0.560797	0.531101	-	-	+
Dicr mont	Dicranum montanum Hedw.	LC	-3.66361	-0.0723524	0.738706	0.516641	0.609528	-	-	+
Dicr poly	Dicranum polysetum Sw. ex anon.	LC	-5.16737	0.0581998	0.233335	0.566689	0.00912694	-	-	+
Dicr scop	Dicranum scoparium Hedw.	LC	0.625073	0.0209466	0.429992	0.305837	0.66364	-	-	-	+
Eurh pulc	Eurhynchiastrum pulchellum (Hedw.) Ignatov & Huttunen	LC	-4.53076	0.476897	0.603412	0.309838	0.721077	-	-	-	+
Fiss osmu	Fissidens osmundoides Hedw.	LC	-5.88065	0.361238	0.112463	0.168839	-0.163421	-	+
Hete dimo	Heterocladium dimorphum (Brid.) Schimp.	LC	-5.91071	0.0937173	0.410132	0.41826	0.235117	-	-	+
Homa tric	Homalia trichomanoides (Hedw.) Brid.	LC	-5.8422	0.227025	-0.00817724	0.225352	-0.168678	-	+
Hylo splen	Hylocomium splendens (Hedw.) Schimp.	LC	1.24192	0.517805	0.540632	-0.164406	0.497379	-	-	-	+
Hypn ando	Hypnum andoi A.J.E.Sm.	LC	-4.80967	0.453918	0.10618	0.335029	0.00741992	-	+
Hypn cupr	Hypnum cupressiforme Hedw.	LC	-1.96663	0.819846	0.267363	0.196449	0.152731	-	+
Hypn pall	Hypnum pallescens (Hedw.) P.Beauv.	LC	-5.55865	0.403531	0.660106	0.359445	0.612912	-	-	-	+
Isop pulc	Isopterygiopsis pulchella (Hedw.) Z.Iwats.	LC	-4.43159	0.241352	0.468686	0.251216	-0.215767	-	-	-	+
Lopc hete	Lophocolea heterophylla (Schrad.) Dumort.	LC	-0.836176	-0.0783731	0.507727	0.547584	0.0925707	-	-	+
Lopc mino	Lophocolea minor Nees	LC	-5.23399	0.391541	0.13575	0.277096	-0.315401	-	+
Lopz long	Lophozia longidens (Lindb.) Macoun	LC	-3.70332	0.436731	0.523818	0.546451	0.554698	-	-	+
Lopz obtu	Lophozia obtusa (Lindb.) A.Evans	LC	-5.24713	0.42983	-0.0347439	0.347851	-0.201434	-	+
Metz furc	Metzgeria furcata (L.) Dumort.	LC	-5.38073	0.29505	0.552832	0.366577	0.349892	-	-	-	+
Mniu stel	Mnium stellare Hedw.	LC	-5.60765	0.149755	0.63183	0.444293	0.750492	-	-	+
Neck penn	Neckera pennata Hedw.	VU	-4.81637	0.453471	0.715373	0.335294	0.454552	-	-	-	+
Orth gymn	Orthotrichum gymnostomum Bruch ex Brid.	VU	-4.22616	0.477724	0.194107	0.0386934	-0.315145	-	+
Orth obtu	Orthotrichum obtusifolium Brid.	LC	-0.871935	0.182915	-0.518462	0.0972215	-0.657305	+
Orth spec	Orthotrichum speciosum Nees	LC	0.314619	0.370851	0.187121	0.337992	-0.40984	-	+
Para long	Paraleucobryum longifolium (Hedw.) Loeske	LC	-3.91202	0.555642	0.667255	0.156303	-0.33738	-	-	-	+
Plac aspl	Plagiochila asplenioides (L.) Dumort.	LC	-6.04811	0.416586	0.377903	0.307908	0.0368873	-	+
Plac pore	Plagiochila porelloides (Torrey ex Nees) Lindenb.	LC	-4.77748	0.345537	0.768127	0.313634	0.773687	-	-	-	+
Plam cusp	Plagiomnium cuspidatum (Hedw.) T.J.Kop.	LC	-0.900758	0.475246	0.250436	0.0189941	-0.217963	-	+
Plat curv	Plagiothecium curvifolium Schlieph. ex Limpr.	LC	-4.81753	0.360551	0.361011	0.401508	0.0825925	-	-	+
Plat dent	Plagiothecium denticulatum (Hedw.) Schimp.	LC	-2.00207	0.0859617	0.259973	0.382159	0.384989	-	+
Plat laet	Plagiothecium laetum Schimp.	LC	-3.05029	-0.0572237	0.757023	0.677923	1.06264	-	-	+
Pleu schr	Pleurozium schreberi (Willd. ex Brid.) Mitt.	LC	-0.572394	-0.0237791	0.125569	0.374512	0.236747	-	+
Pohl nut	Pohlia nutans (Hedw.) Lindb.	LC	-3.84098	0.376127	-0.427513	0.510665	-0.391089	+
Ptid cili	Ptilidium ciliare (L.) Hampe	LC	-4.02	0.214722	0.397	0.411467	0.199949	-	-	+
Ptid pulc	Ptilidium pulcherrimum (Weber) Vain.	LC	-0.523363	0.0208288	0.793694	0.710231	1.07513	-	-	+
Ptiu cris	Ptilium crista-castrensis (Hedw.) De Not.	LC	-5.96406	0.0929144	0.389452	0.383848	0.252739	-	+
Pyla poly	Pylaisia polyantha (Hedw.) Schimp.	LC	-0.36611	0.739477	0.387889	0.246889	-0.283455	-	+
Radu comp	Radula complanata (L.) Dumort.	LC	-1.88931	0.949671	0.872825	0.415853	0.263906	-	-	+
Rhiz punc	Rhizomnium punctatum (Hedw.) T.J.Kop.	LC	-4.18894	0.354625	-0.0383317	0.221369	-0.446492	-	+
Rhod rose	Rhodobryum roseum (Hedw.) Limpr.	LC	-4.06341	-0.0181352	0.139983	0.252976	-0.193845	-	+
Rhyt triq	Rhytidiadelphus triquetrus (Hedw.) Warnst.	LC	-2.57912	0.64122	0.545	0.119187	-0.039685	-	-	-	+
Sani unci	Sanionia uncinata (Hedw.) Loeske	LC	3.5364	0.0575686	0.353143	0.569695	-0.0346412	-	-	+
Sciu oedi	Sciuro-hypnum oedipodium (Mitt.) Ignatov & Huttunen	LC	-0.337671	-0.292168	0.643379	0.837722	1.09067	-	-	+
Sciu popu	Sciuro-hypnum populeum (Hedw.) Ignatov & Huttunen	LC	-3.89234	0.650161	-0.174326	0.199174	-0.588606	-	+
Sciu refl	Sciuro-hypnum reflexum (Starke) Ignatov & Huttunen	LC	0.0583522	-0.290274	0.177578	0.618131	0.0763311	-	-	+
Sciu star	Sciuro-hypnum starkei (Brid.) Ignatov & Huttunen	LC	-1.54109	0.0420726	-0.036969	-0.0230962	0.293281	-	+

## Sheet: Model 2 Abundance
species	scientific name	status	intercept	diameter	site type	time since logging	stand age
Ambl serp	Amblystegium serpens (Hedw.) Schimp.	LC	2.65744	0.53027	0.23632	0.305504	-0.0807108
Ambl subt	Amlystegium subtile (Hedw.) Schimp.	NT	3.32419	0.365607	0.276592	0.336809	0.0209725
Barb barb	Barbilophozia barbata (Schmidel ex Schreb.) Loeske	LC	2.56066	0.304341	0.225245	0.216532	0.193722
Barb hatc	Barbilophozia hatcheri (A.Evans) Loeske	LC	2.10756	0.242281	0.213398	0.137274	0.235995
Blep tric	Blepharostoma trichophyllum (L.) Dumort.	LC	1.63921	0.231406	0.185909	0.037312	-0.0533131
Braa velu	Brachytheciastrum velutinum (Hedw.) Ignatov & Huttunen	LC	3.35623	0.535009	0.485881	0.15892	0.353951
Brau eryt	Brachythecium erythrorrhizon Schimp.	LC	3.22731	0.275726	0.359471	0.106707	-0.0343348
Brau sale	Brachythecium salebrosum (Hoffm. ex F.Weber & D.Mohr) Schimp.	LC	4.05546	0.303609	0.232852	0.486778	0.0176411
Bryu mora	Bryum moravicum Podp.	LC	2.46917	0.244993	0.0493187	0.209528	0.0138401
Call cusp	Calliergonella cuspidata (Hedw.) Loeske	LC	3.51108	0.306485	0.355891	0.287024	-0.0179421
Caly inte	Calypogeia integristipula Steph.	LC	2.26484	0.324314	0.302657	0.162526	0.114773
Camp chrys	Campyliadelphus chrysophyllus (Brid.) R.S.Chopra	LC	4.32258	0.523905	0.452181	0.333125	-0.106132
Camp somm	Campylophyllum sommerfeltii (Myrin) Hedenäs	LC	3.48312	0.744876	0.416102	0.330629	-0.209329
Cera purp	Ceratodon purpureus (Hedw.) Brid.	LC	2.81555	0.227316	0.299668	0.162643	0.104954
Clim dend	Climacium dendroides (Hedw.) F.Weber & D.Mohr	LC	3.23214	0.255499	0.418385	0.187005	0.0810825
Dicr fusc	Dicranum fuscescens Sm.	LC	2.002	0.136828	0.239365	0.00116943	0.0752252
Dicr mont	Dicranum montanum Hedw.	LC	1.50492	0.299334	0.141801	0.0637948	0.167387
Dicr poly	Dicranum polysetum Sw. ex anon.	LC	3.50804	0.292975	0.329277	0.332083	0.0767039
Dicr scop	Dicranum scoparium Hedw.	LC	2.80674	0.13288	0.215145	0.227538	0.516546
Eurh pulc	Eurhynchiastrum pulchellum (Hedw.) Ignatov & Huttunen	LC	3.53316	0.38061	0.386368	0.300764	0.116548
Fiss osmu	Fissidens osmundoides Hedw.	LC	2.70869	0.262448	0.291352	0.218041	0.0880888
Hete dimo	Heterocladium dimorphum (Brid.) Schimp.	LC	3.65045	0.187016	0.365188	0.283049	0.194246
Homa tric	Homalia trichomanoides (Hedw.) Brid.	LC	3.05294	0.235265	0.296984	0.215656	0.0508614
Hylo splen	Hylocomium splendens (Hedw.) Schimp.	LC	5.24774	0.0289479	0.44629	0.179236	0.187481
Hypn ando	Hypnum andoi A.J.E.Sm.	LC	3.06149	0.332721	0.474727	0.334679	0.264255
Hypn cupr	Hypnum cupressiforme Hedw.	LC	2.83659	0.0532817	0.295207	0.42218	0.255655
Hypn pall	Hypnum pallescens (Hedw.) P.Beauv.	LC	2.06946	0.0933412	0.169451	0.0728836	-0.106127
Isop pulc	Isopterygiopsis pulchella (Hedw.) Z.Iwats.	LC	2.94481	0.22536	0.310063	0.23185	0.0950501
Lopc hete	Lophocolea heterophylla (Schrad.) Dumort.	LC	1.52997	0.243817	0.0796553	-0.176257	-0.317787
Lopc mino	Lophocolea minor Nees	LC	2.28535	0.169769	0.244508	0.12528	0.137453
Lopz long	Lophozia longidens (Lindb.) Macoun	LC	1.69264	0.242978	0.304787	-0.0813872	0.207598
Lopz obtu	Lophozia obtusa (Lindb.) A.Evans	LC	2.64616	0.35888	0.333177	0.233065	0.0617624
Metz furc	Metzgeria furcata (L.) Dumort.	LC	2.66228	0.24988	0.312405	0.169067	0.203651
Mniu stel	Mnium stellare Hedw.	LC	2.8793	0.254779	0.308927	0.162247	0.0751496
Neck penn	Neckera pennata Hedw.	VU	2.46282	0.231276	0.211513	0.162715	0.077891
Orth gymn	Orthotrichum gymnostomum Bruch ex Brid.	VU	1.09335	0.129618	0.128388	-0.061143	0.0895288
Orth obtu	Orthotrichum obtusifolium Brid.	LC	2.1617	0.111751	0.506238	-0.0301267	0.333723
Orth spec	Orthotrichum speciosum Nees	LC	1.26722	0.136668	-0.019941	-0.000219175	-0.174012
Para long	Paraleucobryum longifolium (Hedw.) Loeske	LC	2.12882	0.209117	0.239171	0.0977252	0.260167
Plac aspl	Plagiochila asplenioides (L.) Dumort.	LC	3.78791	0.383752	0.443447	0.334583	0.0393772
Plac pore	Plagiochila porelloides (Torrey ex Nees) Lindenb.	LC	2.56616	0.31886	0.303521	0.148665	0.224201
Plam cusp	Plagiomnium cuspidatum (Hedw.) T.J.Kop.	LC	3.82562	0.750177	0.221438	0.137817	-0.2834
Plat curv	Plagiothecium curvifolium Schlieph. ex Limpr.	LC	2.7432	0.190083	0.352654	0.133194	0.176741
Plat dent	Plagiothecium denticulatum (Hedw.) Schimp.	LC	2.02556	0.0396449	0.315276	-0.0929784	0.0167092
Plat laet	Plagiothecium laetum Schimp.	LC	2.15456	0.285511	0.210258	0.0612529	-0.402092
Pleu schr	Pleurozium schreberi (Willd. ex Brid.) Mitt.	LC	2.83975	0.187477	0.319289	0.52711	0.28052
Pohl nut	Pohlia nutans (Hedw.) Lindb.	LC	1.53749	0.0589089	0.295418	-0.222467	0.121186
Ptid cili	Ptilidium ciliare (L.) Hampe	LC	2.46626	0.199457	0.225952	0.231698	-0.00269385
Ptid pulc	Ptilidium pulcherrimum (Weber) Vain.	LC	3.73737	-0.108062	0.541231	0.379807	0.446194
Ptiu cris	Ptilium crista-castrensis (Hedw.) De Not.	LC	2.55651	0.281292	0.236709	0.153001	0.0786088
Pyla poly	Pylaisia polyantha (Hedw.) Schimp.	LC	3.31121	0.701973	0.125032	0.0537589	-0.472547
Radu comp	Radula complanata (L.) Dumort.	LC	3.42145	0.325329	0.531334	0.372533	0.512936
Rhiz punc	Rhizomnium punctatum (Hedw.) T.J.Kop.	LC	1.31659	0.129366	0.233409	-0.137274	0.230634
Rhod rose	Rhodobryum roseum (Hedw.) Limpr.	LC	3.44559	0.298676	0.391007	0.311645	0.161459
Rhyt triq	Rhytidiadelphus triquetrus (Hedw.) Warnst.	LC	4.42279	0.266385	0.152004	0.529261	-0.285327
Sani unci	Sanionia uncinata (Hedw.) Loeske	LC	5.26908	0.30985	0.441216	0.648561	-0.1186
Sciu oedi	Sciuro-hypnum oedipodium (Mitt.) Ignatov & Huttunen	LC	2.7355	0.132799	0.401102	0.183454	0.623364
Sciu popu	Sciuro-hypnum populeum (Hedw.) Ignatov & Huttunen	LC	3.44421	0.515708	0.33537	0.357232	0.0671016
Sciu refl	Sciuro-hypnum reflexum (Starke) Ignatov & Huttunen	LC	3.96361	0.170388	0.187927	0.380249	0.231045
Sciu star	Sciuro-hypnum starkei (Brid.) Ignatov & Huttunen	LC	2.62126	0.0260529	0.303463	0.179176	-0.0808732
